# Supplementary material for: Drought Increases Consumer Pressure on Oyster Reefs in Florida, USA
Source: PLoS One. 2015 Aug 14;10(8):e0125095. doi: 10.1371/journal.pone.0125095 (PMC4537192; doi:10.1371/journal.pone.0125095)
Supplement: S1 Dataset — (XLSX) [file pone.0125095.s001.xlsx]

## Sheet: Figure 1
site	reef	siteA	adult.size	biomass	m.index	log.biomass	log.m	salinity	temperature	do	chla	submergence	conch	conch.size	stonecrab	mudcrab	logit.m
a	1	north	50.6601	5216.64	0.144444	3.71739	-0.840299	23.8735	29.07	4.4	10.32	0.52	0	0	0.0058	44	-0.772547				Average of conch	Column Labels
a	2	north	51.5444	7769.38	0.132	3.89039	-0.879426	23.8735	29.07	4.4	10.32	0.52	0	0	0.0058	44	-0.817946					a	b	c	d	e	f	(blank)	Grand Total
a	3	north	53.0417	5419.92	0.131631	3.73399	-0.880643	23.8735	29.07	4.4	10.32	0.52	0	0	0.0058	44	-0.819347				Total	0	0	0	0.1	0.47	1.36		0.321667
a	4	north	63.9175	13707	0.147632	4.13694	-0.830819	23.8735	29.07	4.4	10.32	0.52	0	0	0.0058	44	-0.761446
b	1	north	55.3039	9879.76	0.132867	3.99475	-0.876582	22.5364	27.86	6.11	4.78	0.49	0	0	0.008	34	-0.814668
b	2	north	50.629	5921.95	0.150551	3.77246	-0.822317	22.5364	27.86	6.11	4.78	0.49	0	0	0.008	34	-0.751454
b	3	north	55.6767	7147.76	0.155473	3.85417	-0.808346	22.5364	27.86	6.11	4.78	0.49	0	0	0.008	34	-0.73496
b	4	north	59.4661	13976.1	0.149522	4.14539	-0.825296	22.5364	27.86	6.11	4.78	0.49	0	0	0.008	34	-0.75496
c	1	north	57.2884	13581.5	0.161644	4.13295	-0.791441	23.6282	26.66	4.95	4.96	0.46	0	0	0	44	-0.714869
c	2	north	58.2235	13687.7	0.16	4.13633	-0.79588	23.6282	26.66	4.95	4.96	0.46	0	0	0	44	-0.720159
c	3	north	53.5047	7475.59	0.142636	3.87365	-0.845772	23.6282	26.66	4.95	4.96	0.46	0	0	0	44	-0.778937
c	4	north	58.7463	12064.1	0.164762	4.0815	-0.783143	23.6282	26.66	4.95	4.96	0.46	0	0	0	44	-0.704953
d	1	north	56.4614	17230.8	0.126197	4.2363	-0.898952	24.1389	27.21	4.56	9.62	0.18	0.1	10.8039	0.004	36	-0.840366
d	2	north	51.009	9971.03	0.195749	3.99874	-0.708299	24.1389	27.21	4.56	9.62	0.18	0.1	10.9441	0.004	36	-0.613691
d	3	north	54.922	13703.2	0.184184	4.13682	-0.734748	24.1389	27.21	4.56	9.62	0.18	0.1	10.3455	0.004	36	-0.64634			m-index
d	4	north	47.7033	5636	0.179328	3.75097	-0.746353	24.1389	27.21	4.56	9.62	0.18	0.1	11.2644	0.004	36	-0.660523			mean	0.138927	0.147103	0.15726	0.171364	0.209151	0.398246
e	1	south	43.7904	7195.97	0.235178	3.85709	-0.628604	24.324	27.87	2.97	15.35	0.53	0.47	7.47778	0.002	38	-0.512164			stdev	0.00831554	0.0098395	0.00994779	0.0308896	0.0331535	0.0350584
e	2	south	45.5864	5289.06	0.239286	3.72338	-0.621083	24.324	27.87	2.97	15.35	0.53	0.47	7.62766	0.002	38	-0.502305			n	4	4	4	4	4	4
e	3	south	47.0751	6232.97	0.189282	3.7947	-0.722892	24.324	27.87	2.97	15.35	0.53	0.47	8.57895	0.002	38	-0.631762			se	0.00415777	0.00491975	0.00497389	0.0154448	0.0165767	0.0175292
e	4	south	46.9324	7813.24	0.172858	3.89283	-0.76231	24.324	27.87	2.97	15.35	0.53	0.47	7.95	0.002	38	-0.67989
f	1	south	40.8103	2514.68	0.417306	3.40048	-0.379546	29.3144	28.87	5.33	7.84	0.53	1.36	8.14437	0.015	32	-0.144987
f	2	south	38.9496	3304.1	0.404358	3.51905	-0.393234	29.3144	28.87	5.33	7.84	0.53	1.36	8.17	0.015	32	-0.168219
f	3	south	38.76	4381.32	0.347125	3.6416	-0.459514	29.3144	28.87	5.33	7.84	0.53	1.36	8.4401	0.015	32	-0.274344			oyster.mass	a	b	c	d	e	f
f	4	south	40.468	1928.55	0.424194	3.28523	-0.372436	29.3144	28.87	5.33	7.84	0.53	1.36	8.34084	0.015	32	-0.132712			mean	8028.23	9231.41	11702.2	11635.3	6632.81	3032.16
																				std	3959.11	3569.64	2913.72	4978.19	1106.96	1061.43
																				n	4	4	4	4	4	4
																				se	1979.56	1784.82	1456.86	2489.09	553.48	530.717
																				conch.size	a	b	c	d	e	f
																				mean	0	0	0	10.89	7.9086	8.27383
																				std	0	0	0	0.16	0.488404	0.14104
																				n	4	4	4	4	4	4
																				se	0	0	0	0.2	0.5	0.14
																				conch.density	a	b	c	d	e	f
																				mean	0	0	0	0.1	0.47	1.36
																				std	0	0	0	0.02	0.06	0.08
																				n	4	4	4	4	4	4
																				se	0	0	0	0.01	0.03	0.04
																				salinity	a	b	c	d	e	f
																				mean	23.61	22.54	22.63	24.48	24.32	26.86
																				std	0.96	0.29	0.19	1.38	1.03	0.71
																				n

## Sheet: Figure 2A
Site	SitS2.lS2ttS2r	Date	Sampling	Number	Treatment	Focal.ID	Total.Live	Total.Dead	Surv
MC	N1	2011-06-30	2	1	Cage	Y1	9	0	1
MC	N1	2011-06-30	2	1	Cage	G20	8	0	1
MC	N1	2011-06-30	2	2	Control	Y21	10	1	0.909091
MC	N1	2011-06-30	2	2	Control	Y14	10	0	1
MC	N1	2011-06-30	2	3	Control	G30	6	0	1
MC	N1	2011-06-30	2	3	Control	Y24	13	0	1
MC	N1	2011-06-30	2	4	CageControl	Y10	11	0	1
MC	N1	2011-06-30	2	4	CageControl	Y23	7	0	1
MC	N1	2011-06-30	2	5	Cage	O39	8	0	1
MC	N1	2011-06-30	2	5	Cage	O45	20	0	1
MC	N1	2011-06-30	2	6	Cage	Y29	6	0	1
MC	N1	2011-06-30	2	6	Cage	G14	12	0	1
MC	N1	2011-06-30	2	7	CageControl	Y47	11	0	1
MC	N1	2011-06-30	2	7	CageControl	Y12	13	0	1
MC	N1	2011-06-30	2	8	Control	O11	10	0	1
MC	N1	2011-06-30	2	8	Control	O35	6	0	1
MC	N1	2011-06-30	2	9	Control	O10	10	0	1
MC	N1	2011-06-30	2	9	Control	G18	6	0	1
MC	N1	2011-06-30	2	10	CageControl	O41	11	0	1
MC	N1	2011-06-30	2	10	CageControl	G31	10	0	1
MC	N1	2011-06-30	2	11	CageControl	Y48	13	0	1
MC	N1	2011-06-30	2	11	CageControl	Y41	11	0	1
MC	N1	2011-06-30	2	12	Cage	Y4	11	0	1
MC	N1	2011-06-30	2	12	Cage	Y20	6	0	1
TW	N2	2011-06-28	2	1	CageControl	Y22	12	0	1
TW	N2	2011-06-28	2	1	CageControl	G25	10	0	1
TW	N2	2011-06-28	2	2	Control	Y38	14	0	1
TW	N2	2011-06-28	2	2	Control	G23	7	0	1
TW	N2	2011-06-28	2	3	Cage	O54	7	0	1
TW	N2	2011-06-28	2	3	Cage	Y43	15	0	1
TW	N2	2011-06-28	2	4	Cage	G46	8	0	1
TW	N2	2011-06-28	2	4	Cage	G44	9	0	1
TW	N2	2011-06-28	2	5	CageControl	O52	16	0	1
TW	N2	2011-06-28	2	5	CageControl	Y44	11	0	1
TW	N2	2011-06-28	2	6	Control	G43	9	0	1
TW	N2	2011-06-28	2	6	Control	G47	13	0	1
TW	N2	2011-06-28	2	7	CageControl	O58	13	0	1
TW	N2	2011-06-28	2	7	CageControl	G41	12	0	1
TW	N2	2011-06-28	2	8	Cage	O60	12	0	1
TW	N2	2011-06-28	2	8	Cage	G42	8	0	1
TW	N2	2011-06-28	2	9	Control	G48	6	0	1
TW	N2	2011-06-28	2	9	Control	G34	5	0	1
FM	N3	2011-06-28	2	1	Control	G35	6	1	0.857143
FM	N3	2011-06-28	2	1	Control	G15	10	0	1
FM	N3	2011-06-28	2	2	Cage	Y37	8	0	1
FM	N3	2011-06-28	2	2	Cage	Y49	12	0	1
FM	N3	2011-06-28	2	3	Cage	Y27	8	0	1
FM	N3	2011-06-28	2	3	Cage	G49	10	0	1
FM	N3	2011-06-28	2	4	CageControl	Y33	12	0	1
FM	N3	2011-06-28	2	4	CageControl	O26	11	0	1
FM	N3	2011-06-28	2	5	Control	O59	7	0	1
FM	N3	2011-06-28	2	5	Control	O57	15	0	1
FM	N3	2011-06-28	2	6	CageControl	O53	9	0	1
FM	N3	2011-06-28	2	6	CageControl	O56	7	0	1
FM	N3	2011-06-28	2	7	Cage	G28	13	0	1
FM	N3	2011-06-28	2	7	Cage	G39	10	0	1
FM	N3	2011-06-28	2	8	Control	G40	13	1	0.928571
FM	N3	2011-06-28	2	8	Control	G22	7	0	1
FM	N3	2011-06-28	2	9	Cage	G45	10	0	1
FM	N3	2011-06-28	2	9	Cage	O55	10	0	1
FM	N3	2011-06-28	2	10	CageControl	O15	9	0	1
FM	N3	2011-06-28	2	10	CageControl	O51	13	0	1
FM	N3	2011-06-28	2	11	CageControl	G37	12	1	0.923077
FM	N3	2011-06-28	2	11	CageControl	G27	14	0	1
FM	N3	2011-06-28	2	12	Control	G38	11	0	1
FM	N3	2011-06-28	2	12	Control	Y30	2	0	1
SIN	S1	2011-06-30	2	1	Cage	O8	9	0	1
SIN	S1	2011-06-30	2	1	Cage	G12	16	0	1
SIN	S1	2011-06-30	2	2	Control	O25	7	3	0.7
SIN	S1	2011-06-30	2	2	Control	Y42	1	3	0.25
SIN	S1	2011-06-30	2	3	CageControl	G7	8	1	0.888889
SIN	S1	2011-06-30	2	3	CageControl	G32	10	1	0.909091
SIN	S1	2011-06-30	2	4	Control	O50	14	1	0.933333
SIN	S1	2011-06-30	2	4	Control	O13	10	0	1
SIN	S1	2011-06-30	2	5	Cage	O29	13	0	1
SIN	S1	2011-06-30	2	5	Cage	O36	10	0	1
SIN	S1	2011-06-30	2	6	CageControl	G33	13	0	1
SIN	S1	2011-06-30	2	6	CageControl	O28	9	0	1
SIN	S1	2011-06-30	2	7	Cage	G36	14	0	1
SIN	S1	2011-06-30	2	7	Cage	O5	10	1	0.909091
SIN	S1	2011-06-30	2	8	Control	O23	12	0	1
SIN	S1	2011-06-30	2	8	Control	O27	12	0	1
SIN	S1	2011-06-30	2	9	Control	G17	10	0	1
SIN	S1	2011-06-30	2	9	Control	O31	12	0	1
SIN	S1	2011-06-30	2	10	Cage	O21	5	0	1
SIN	S1	2011-06-30	2	10	Cage	O18	9	3	0.75
SIN	S1	2011-06-30	2	11	CageControl	Y18	13	1	0.928571
SIN	S1	2011-06-30	2	11	CageControl	Y25	6	2	0.75
SIN	S1	2011-06-30	2	12	CageControl	Y5	7	5	0.583333
SIN	S1	2011-06-30	2	12	CageControl	O33	7	3	0.7
SIS	S2	2011-06-30	2	1	Cage	G13	16	1	0.941176
SIS	S2	2011-06-30	2	1	Cage	O47	12	0	1
SIS	S2	2011-06-30	2	2	CageControl	O37	7	9	0.4375
SIS	S2	2011-06-30	2	2	CageControl	G11	1	5	0.166667
SIS	S2	2011-06-30	2	3	CageControl	G2	4	4	0.5
SIS	S2	2011-06-30	2	3	CageControl	G8	6	4	0.6
SIS	S2	2011-06-30	2	4	Cage	G1	9	0	1
SIS	S2	2011-06-30	2	4	Cage	Y7	5	0	1
SIS	S2	2011-06-30	2	5	Control	G21	8	7	0.533333
SIS	S2	2011-06-30	2	5	Control	G5	4	6	0.4
SIS	S2	2011-06-30	2	6	Control	G4	2	5	0.285714
SIS	S2	2011-06-30	2	6	Control	G3	6	4	0.6
SIS	S2	2011-06-30	2	7	Cage	O40	18	0	1
SIS	S2	2011-06-30	2	7	Cage	O44	6	0	1
SIS	S2	2011-06-30	2	8	CageControl	O4	6	6	0.5
SIS	S2	2011-06-30	2	8	CageControl	O49	5	7	0.416667
SIS	S2	2011-06-30	2	9	Control	Y31	8	10	0.444444
SIS	S2	2011-06-30	2	9	Control	O38	5	5	0.5
SIS	S2	2011-06-30	2	10	Cage	Y50	12	0	1
SIS	S2	2011-06-30	2	10	Cage	Y13	11	0	1
SIS	S2	2011-06-30	2	11	CageControl	Y35	5	6	0.454545
SIS	S2	2011-06-30	2	11	CageControl	Y46	2	7	0.222222
SIS	S2	2011-06-30	2	12	Control	G10	5	7	0.416667
SIS	S2	2011-06-30	2	12	Control	Y3	0	7	0
ML	S3	2011-06-30	2	1	Cage	O24	7	0	1
ML	S3	2011-06-30	2	1	Cage	G26	15	0	1
ML	S3	2011-06-30	2	2	Cage	O2	6	0	1
ML	S3	2011-06-30	2	2	Cage	Y32	7	0	1
ML	S3	2011-06-30	2	3	CageControl	O48	13	5	0.722222
ML	S3	2011-06-30	2	3	CageControl	Y28	7	4	0.636364
ML	S3	2011-06-30	2	4	Control	O12	3	5	0.375
ML	S3	2011-06-30	2	4	Control	O17	8	12	0.4
ML	S3	2011-06-30	2	5	Cage	O3	2	1	0.666667
ML	S3	2011-06-30	2	5	Cage	O22	7	0	1
ML	S3	2011-06-30	2	6	CageControl	O43	1	3	0.25
ML	S3	2011-06-30	2	6	CageControl	Y11	7	4	0.636364
ML	S3	2011-06-30	2	7	Control	O1	8	7	0.533333
ML	S3	2011-06-30	2	7	Control	O42	4	6	0.4
ML	S3	2011-06-30	2	8	Control	Y26	7	3	0.7
ML	S3	2011-06-30	2	8	Control	O30	4	3	0.571429
ML	S3	2011-06-30	2	9	CageControl	Y40	6	4	0.6
ML	S3	2011-06-30	2	9	CageControl	O20	6	5	0.545455
ML	S3	2011-06-30	2	10	Cage	O7	8	1	0.888889
ML	S3	2011-06-30	2	10	Cage	G29	8	0	1
ML	S3	2011-06-30	2	11	CageControl	Y34	2	3	0.4
ML	S3	2011-06-30	2	11	CageControl	Y15	0	4	0
ML	S3	2011-06-30	2	12	Control	G8	3	7	0.3
ML	S3	2011-06-30	2	12	Control	O34	3	4	0.428571

## Sheet: Figure 2B
conch.survey	pred	conch.exp
0	0.0113636	0
0	0	0
0	0.0267857	0
0.0701633	0.0969697	0.0625
0.670437	0.595127	0.75
0.455556	0.480903	0.65625

## Sheet: Figure 2C
treatment	surv	site
open	0.0833333	S3
cagecontrol	0.0833333	N2
cagecontrol	0.0833333	N2
cagecontrol	0.0833333	N2
cagecontrol	0.0833333	N2
open	0.0833333	N2
open	0.0833333	N2
open	0.0833333	N2
open	0.0833333	N2
cagecontrol	0.166667	S3
open	0.166667	S3
cagecontrol	0.166667	N2
cagecontrol	0.166667	N2
cagecontrol	0.166667	N2
cagecontrol	0.166667	N2
cagecontrol	0.166667	N2
open	0.166667	N2
open	0.166667	N2
open	0.166667	N2
open	0.166667	N2
open	0.166667	N2
cagecontrol	0.25	S3
open	0.25	S3
cagecontrol	0.25	N2
cagecontrol	0.25	N2
cagecontrol	0.25	N2
cagecontrol	0.25	N2
open	0.25	N2
open	0.25	N2
open	0.25	N2
open	0.25	N2
open	0.25	N2
open	0.25	N2
open	0.25	N2
cagecontrol	0.333333	S3
open	0.333333	S3
open	0.333333	S3
cagecontrol	0.333333	N2
cagecontrol	0.333333	N2
cagecontrol	0.333333	N2
cagecontrol	0.333333	N2
open	0.333333	N2
open	0.333333	N2
open	0.333333	N2
open	0.333333	N2
open	0.416667	S3
open	0.416667	S3
open	0.416667	S3
open	0.416667	S3
cagecontrol	0.416667	N2
open	0.416667	N2
open	0.416667	N2
open	0.416667	N2
open	0.416667	N2
open	0.416667	N2
cagecontrol	0.5	S3
cagecontrol	0.5	S3
open	0.5	S3
open	0.5	S3
cagecontrol	0.5	N2
cagecontrol	0.5	N2
cagecontrol	0.5	N2
open	0.5	N2
open	0.5	N2
cagecontrol	0.583333	S3
cagecontrol	0.583333	S3
cagecontrol	0.583333	S3
cagecontrol	0.583333	S3
cagecontrol	0.583333	S3
open	0.583333	S3
open	0.583333	S3
open	0.583333	S3
cagecontrol	0.583333	N2
cagecontrol	0.583333	N2
cagecontrol	0.583333	N2
open	0.583333	N2
open	0.583333	N2
cagecontrol	0.666667	S3
cagecontrol	0.666667	S3
cagecontrol	0.666667	S3
cagecontrol	0.666667	S3
open	0.666667	S3
cagecontrol	0.666667	N2
cagecontrol	0.666667	N2
cagecontrol	0.666667	N2
cagecontrol	0.666667	N2
open	0.666667	N2
open	0.666667	N2
open	0.666667	N2
cagecontrol	0.75	S3
cagecontrol	0.75	S3
cagecontrol	0.75	S3
cagecontrol	0.75	S3
cagecontrol	0.75	S3
cagecontrol	0.75	S3
open	0.75	S3
open	0.75	S3
open	0.75	S3
open	0.75	S3
open	0.75	S3
cagecontrol	0.75	N2
cagecontrol	0.75	N2
open	0.75	N2
cagecontrol	0.833333	S3
cagecontrol	0.833333	S3
cagecontrol	0.833333	S3
open	0.833333	S3
open	0.833333	S3
open	0.833333	S3
open	0.833333	S3
cagecontrol	0.833333	N2
cage	0.916667	S3
cagecontrol	0.916667	S3
cagecontrol	0.916667	S3
cagecontrol	0.916667	S3
cagecontrol	0.916667	S3
cagecontrol	0.916667	S3
cagecontrol	0.916667	S3
open	0.916667	S3
open	0.916667	S3
open	0.916667	S3
open	0.916667	S3
open	0.916667	S3
open	0.916667	S3
open	0.916667	S3
open	0.916667	S3
open	0.916667	S3
cage	0.916667	N2
cage	0.916667	N2
cage	0.916667	N2
cage	0.916667	N2
cage	0.916667	N2
cagecontrol	0.916667	N2
cagecontrol	0.916667	N2
cage	1	S3
cage	1	S3
cage	1	S3
cage	1	S3
cage	1	S3
cage	1	S3
cage	1	S3
cage	1	S3
cage	1	S3
cage	1	S3
cage	1	S3
cage	1	S3
cage	1	S3
cage	1	S3
cage	1	S3
cage	1	S3
cage	1	S3
cage	1	S3
cage	1	S3
cage	1	S3
cage	1	S3
cage	1	S3
cage	1	S3
cage	1	S3
cage	1	S3
cage	1	S3
cage	1	S3
cage	1	S3
cage	1	S3
cage	1	S3
cage	1	S3
cage	1	S3
cage	1	S3
cage	1	S3
cage	1	S3
cagecontrol	1	S3
cagecontrol	1	S3
cagecontrol	1	S3
cagecontrol	1	S3
cagecontrol	1	S3
cagecontrol	1	S3
cagecontrol	1	S3
open	1	S3
open	1	S3
open	1	S3
cage	1	N2
cage	1	N2
cage	1	N2
cage	1	N2
cage	1	N2
cage	1	N2
cage	1	N2
cage	1	N2
cage	1	N2
cage	1	N2
cage	1	N2
cage	1	N2
cage	1	N2
cage	1	N2
cage	1	N2
cage	1	N2
cage	1	N2
cage	1	N2
cage	1	N2
cage	1	N2
cage	1	N2
cage	1	N2
cage	1	N2
cage	1	N2
cage	1	N2
cage	1	N2
cage	1	N2
cage	1	N2
cage	1	N2
cage	1	N2
cage	1	N2

## Sheet: FIgure 3A
Site	2011.conch/m2	2011.salin	std	count	s.e.	2011.salin	mean.conch
N-3	0	21.2701	1.00981	7859	0.0113908	21.2701	0
N-2	0	22.8279	1.19778	14252	0.0100332	22.8279	0
N-1	0	23.4832	0.998749	12533	0.00892132	23.4832	0
S-1	0.0701633	22.887	1.64279	16410	0.0128241	22.887	0.0350816
S-2	0.670437	22.7222	0.63706	16517	0.00495695	22.7222	0.335219
S-3	0.455556	29.2178	1.04368	16486	0.0081285	29.2178	0.227778

## Sheet: Figure 3B
salinity	dead	exposure
8	1	14
8	1	14
8	1	14
8	1	14
8	1	14
8	1	14
8	1	14
8	1	14
8.4	1	14
8.4	1	14
9	1	14
9	1	14
9	1	14
9	1	14
9	1	14
9.9	1	14
9.9	1	14
9.9	1	14
9.9	1	14
9.9	0	14
11	1	14
11	1	14
11	1	14
11	1	14
12.8	1	14
12.8	0	14
12.8	0	14
12.8	0	14
15.2	1	14
15.2	0	14
15.2	0	14
15.2	0	14
15.2	0	14
21.5	0	14
21.5	0	14
21.5	0	14
21.5	0	14
21.5	0	14
21.5	0	14
32.8	0	14

## Sheet: Figure 4A,B
year	month	season	discharge	salnity	precip	averqge.salinity	std.salinity	salinity.anomaly	average.discharge	std.discharge	discharge.anomaly
2002	1	1	69.4286		0.086129	3.05217	4.77748		34.7201	61.231	0.566856
2002	2	1	47	0.2	0.0610714			-0.597027			0.200555
2002	3	2	43.83		0.0316129						0.148783
2002	4	2	-8.8037	2.2	0.022			-0.178355			-0.710823
2002	5	2	-26.9778		0.046129						-1.00764
2002	6	3	47.2	3.02	0.347			-0.00669876			0.203822
2002	7	3	65.05		0.113226						0.495345
2002	8	3	62.2091	0	0.377742			-0.638895			0.448948
2002	9	4	190.889		0.296						2.55053
2002	10	4		0.07	0.105806			-0.624241
2002	11	4	60.4056		0.0606667						0.419493
2002	12	5	170.984	0.09	0.189677			-0.620054			2.22545
2003	13	5	178.259		0.0564516						2.34426
2003	14	5	86.8696	0.17	0.151071			-0.603308			0.8517
2003	15	6	283.708		0.290323						4.06644
2003	16	6	16.1545	0.1	0.058			-0.617961			-0.303208
2003	17	6	30.2034		0.103548						-0.0737637
2003	18	7	-1.86923	0.47	0.199667			-0.540507			-0.59757
2003	19	7	11.8778		0.275161						-0.373056
2003	20	7	136.375	0.1	0.294516			-0.617961			1.66022
2003	21	8	3.68889		0.124333						-0.506796
2003	22	8	32.1517	0.1	0.0790323			-0.617961			-0.0419447
2003	23	8	-11.2481		0.0696429						-0.750746
2003	24	9	29.8182	0.89	0.0580645			-0.452585			-0.0800558
2004	25	9	31.784		0.0351613						-0.0479504
2004	26	9	46.508	0.11	0.174483			-0.615868			0.19252
2004	27	10	49.4654		0.110645						0.24082
2004	28	10	-16.4	0.14	0.0564286			-0.609588			-0.834885
2004	29	10	-39.9276		0.104194						-1.21913
2004	30	11	-25.5	6.15	0.253333			0.648524			-0.983505
2004	31	11	-4.684		0.114194						-0.643541
2004	32	11	153.588	0.08	0.267097			-0.622148			1.94134
2004	33	12	325.722		0.37931						4.75261
2004	34	12	48.0767	0.06	0.0419355			-0.626335			0.218139
2004	35	12	-4.86923		0.0717241						-0.646566
2004	36	13	18.3483	0.25	0.056			-0.586561			-0.267381
2005	37	13	7		0.0719355						-0.452719
2005	38	13	-4.54348	0.19	0.117857			-0.599121			-0.641246
2005	39	14	58.113		0.167742						0.382052
2005	40	14	53.9667	0.08	0.19			-0.622148			0.314334
2005	41	14	6.01852		0.279677						-0.468749
2005	42	15	72.388	0.12	0.298			-0.613774			0.615189
2005	43	15	97.9741		0.233548						1.03306
2005	44	15	24.963	0.06	0.146452			-0.626335			-0.159351
2005	45	16	43.7852		0.303						0.148051
2005	46	16	63.3857	0.06	0.255484			-0.626335			0.468165
2005	47	16	-13.3652		0.161034						-0.785321
2005	48	17	10.9808	0.07	0.0883871			-0.624241			-0.387706
2006	49	17	-13.605		0.0366667						-0.789237
2006	50	17	64.6417	0.05	0.201481			-0.628428			0.488677
2006	51	18	21.0346		0.00451613						-0.223508
2006	52	18	-7.37857	1.03	0.0706667			-0.423278			-0.687548
2006	53	18	-14.1148		0.0332258						-0.797564
2006	54	19	14.663	12.14	0.154333			1.90245			-0.327569
2006	55	19	16.8867		0.0846667						-0.291252
2006	56	19	1.11538	7.83	0.112258			1.00021			-0.548826
2006	57	20	-14.9		0.166667						-0.810387
2006	58	20	-16.6586	9.14	0.0470968			1.27444			-0.839109
2006	59	20	-16.1808		0.054						-0.831304
2006	60	21	-7.45714	9.41	0.279032			1.33096			-0.688831
2007	61	21	-3.45172		0.0909677						-0.623415
2007	62	21	36.3731	0.1	0.104286			-0.617961			0.0269978
2007	63	22	28.7036		0.0932258						-0.0982595
2007	64	22	-6.548	0.23	0.0466667			-0.590747			-0.673983
2007	65	22	-17.9889		0.0248387						-0.860834
2007	66	23	-3.51071	2.45	0.183667			-0.126021			-0.624379
2007	67	23	12.1926		0.142581						-0.367915
2007	68	23	4.97308	0.18	0.100333			-0.601214			-0.485823
2007	69	24									-0.567042
2007	70	24	7.45	0.12	0.290323			-0.613774			-0.44537
2007	71	24	10.084		0.0123333						-0.402352
2007	72	25	5.76207	0.68	0.0648387			-0.496546			-0.472937
2008	73	25	1.7931		0.0625806						-0.537758
2008	74	25	13.7731	0.7	0.142414			-0.492359			-0.342102
2008	75	26	33.937		0.119333						-0.0127872
2008	76	26	-12.664	0.45	0.09			-0.544693			-0.773869
2008	77	26	-15.464		0.0332258						-0.819598
2008	78	27	6.05	10.29	0.133			1.51518			-0.468235
2008	79	27	-6.88929		0.158065						-0.679557
2008	80	27	98.1571	0.54	0.443871			-0.525853			1.03605
2008	81	28	136.408		0.0723333						1.66075
2008	82	28	51.5767	0.07	0.105484			-0.624241			0.275301
2008	83	28	18.731		0.0233333						-0.26113
2008	84	29	11.8741	5.2	0.0248387			0.449655			-0.373117
2009	85	29	14.7926		0.1						-0.325452
2009	86	29	13.6048	3.17	0.0885714			0.0247017			-0.344851
2009	87	30	15.3429		0.0854839						-0.316465
2009	88	30	-15.9105	8.38	0.161			1.11534			-0.826891
2009	89	30	96.2909		0.425161						1.00557
2009	90	31	90.3519	0.07	0.264			-0.624241			0.908572
2009	91	31	42.1517		0.280323						0.121374
2009	92	31	220.958	0.04	0.181935			-0.630521			3.04162
2009	93	32	168.512		0.101333						2.18507
2009	94	32	-1.43846	0.11	0.048			-0.615868			-0.590535
2009	95	32	-11.9292		0.042						-0.761868
2009	96	33	-5.94138	0.87	0.160645			-0.456772			-0.664076
2010	97	33	58.637		0.127742						0.39061
2010	98	33	112.917	0.07	0.168571			-0.624241			1.27711
2010	99	34	76.0741		0.11						0.675389
2010	100	34	8.13462	0.12	0.0323333			-0.613774			-0.434189
2010	101	34	11.9519		0.220968						-0.371846
2010	102	35	-2.71852	2.64	0.0693333			-0.0862466			-0.611441
2010	103	35	-4.176		0.154516						-0.635244
2010	104	35	-4.83448	3.12	0.132581			0.0142349			-0.645998
2010	105	36	-7.18667		0.037						-0.684414
2010	106	36	-7.38929	11.05	0.0467742			1.67427			-0.687723
2010	107	36	5.97391		0.073						-0.469477
2010	108	37	7.11429	12.88	0.013871			2.05736			-0.450853
2011	109	37	6.2		0.0903226						-0.465785
2011	110	37	4.96364	7.1	0.123929			0.847394			-0.485977
2011	111	38	-3.45185		0.0841935						-0.623417
2011	112	38	12.9185	1.22	0.0256667			-0.383504			-0.356059
2011	113	38	27.7615		0.04						-0.113645
2011	114	39	25.3174	21.1	0.0823333			3.7781			-0.153562
2011	115	39	28.8586		0.113226						-0.0957272
2011	116	39	17.9654	9.01	0.175161			1.24723			-0.273634
2011	117	40	31.6458		0.180333						-0.0502069
2011	118	40		11.49	0.180323			1.76638
2011	119	40			0.0976667
2011	120	41		15.3	0.164516			2.56395
2012	121	41
2012	122	41		14.61
2012	123	42
2012	124	42		16.72
2012	125	42
2012	126	43		0.22
2012	127	43
2012	128	43

## Sheet: Figure 4C
ln.salinity	ln(discharge)	ln(precip)
-0.908887	0.324765	-0.855041
-0.196446	-0.740714	-7.60487
-0.389784	0.324042	0.951953
-0.978808	0.910277	0.241564
-0.945928	1.03216	0.0432627
-0.962233	0.801923	0.211911
-0.865678	0.206903	0.854406
-0.962233	-0.567682	-0.496839
-0.764056	0.0212766	-0.527879
-0.940552	-0.927351	-0.506931
0.013102	0.0996335	0.629822
-0.984394	0.892569	0.322261
-0.898551	-0.604737	-0.667564
-0.973252	0.0731381	0.635034
-0.967727	0.402994	0.707776
-0.984394	-0.0580195	0.777099
-0.984394	-0.260615	-0.227824
-0.550395	-0.8429	-3.47676
0.89663	-0.493011	-0.124418
0.821734	-1.75408	-0.527553
0.304908	-0.559344	0.273598
-0.893423	-0.78605	-1.47609
-0.451955	-0.678663	0.137412
-0.951333	-0.637879	-0.339008
-0.682113	-0.599533	-0.51532
-0.786784	-0.766618	-0.68993
0.4019	-0.0379598	0.801664
-0.978808	0.4436	-1.03193
0.212833	-0.427414	-0.917958
0.749218	-0.0470175	0.696729
-0.987199	0.857469	0.787912
-0.956768	0.244949	-1.1336
-0.777631	0.288592	0.22625
-0.951333	-0.0445254	-0.077673
-0.0366701	-0.996673	-0.104074
0.983677	-0.951585	-1.60639
0.897057	-0.630244	-0.796388
-0.483704	-0.453144	-1.73528
1.25637	-0.191533	-0.0499261
1.01754	-0.0515111	0.23006
1.27087	0	0.323731

## Sheet: Figure 5B
county	bay	year	cpue		county	bay	year	cpue
brevard	cana	2000	47.75		stjohn	matanzas	2000	49.2411
brevard	cana	2001	91		stjohn	matanzas	2001	47.0382
brevard	cana	2002	63		stjohn	matanzas	2002	42.0717
brevard	cana	2003			stjohn	matanzas	2003	41.1824
brevard	cana	2004			stjohn	matanzas	2004	41.6763
brevard	cana	2005	81		stjohn	matanzas	2005	43.9988
brevard	cana	2006	36.2941		stjohn	matanzas	2006	52.9013
brevard	cana	2007	44.6667		stjohn	matanzas	2007	42.3953
brevard	cana	2008	23		stjohn	matanzas	2008	48.8438
brevard	cana	2009			stjohn	matanzas	2009	45.5622
brevard	cana	2010	23		stjohn	matanzas	2010	44.8407
brevard	cana	2011			stjohn	matanzas	2011	61.8387
brevard	cana

## Sheet: Figure 5C,D,E
Year	Region	Reef	Adult.size	Conch	Adult.ct	Spat.ct	Spat.size	Est.mass.avg.adult	Bio.adult.quad	Area	Bio.m2
2012	CANA	1	58.5	no conch	20	11	12	20.9304	418.607	0.25	1674.43
2012	CANA	2	58.3438	no conch	64	7	12	20.8317	1333.23	0.25	5332.93
2012	CANA	3	51.8889	no conch	54	21	12	16.7581	904.936	0.25	3619.74
2012	CANA	4	57.7917	no conch	72	21	12	20.4833	1474.8	0.25	5899.2
2012	CANA	5	52.1	no conch	70	18	12	16.8913	1182.39	0.25	4729.57
2012	CANA	6	64.0476	no conch	42	4	12	24.4315	1026.12	0.25	4104.48
2012	CANA	7	72.619	no conch	42	3	12	29.8409	1253.32	0.25	5013.27
2012	CANA	8	82.6667	no conch	36	0	12	36.1819	1302.55	0.25	5210.2
2012	CANA	9	68.2857	no conch	21	1	12	27.1061	569.228	0.25	2276.91
2012	CANA	11	68.1667	no conch	12	0	0	27.031	324.372	0.25	1297.49
2012	CANA	12	64.75	no conch	24	0	0	24.8747	596.993	0.25	2387.97
2012	CANA	13	57.931	no conch	87	4	12	20.5713	1789.7	0.25	7158.8
2012	CANA	14	63.0556	no conch	18	1	12	23.8054	428.497	0.25	1713.99
2012	CANA	15	58.9744	no conch	39	3	12	21.2297	827.959	0.25	3311.84
2012	CANA	16	60.2727	no conch	22	1	12	22.0491	485.081	0.25	1940.32
2012	CANA	17	83.6444	no conch	45	1	12	36.799	1655.96	0.25	6623.82
2012	CANA	18	60.2381	conch	21	1	12	22.0273	462.572	0.25	1850.29
2012	CANA	19	62.375	conch	16	3	12	23.3759	374.014	0.25	1496.06
2012	CANA	20	52.4783	conch	23	1	12	17.13	393.991	0.25	1575.96
2012	CANA	21	62.25	conch	28	0	0	23.297	652.315	0.25	2609.26
2012	CANA	22	61.1724	conch	29	1	12	22.6169	655.89	0.25	2623.56
2012	CANA	23	60	conch	3	0	0	21.877	65.631	0.25	262.524
2012	CANA	24	51.9138	conch	58	5	12	16.7738	972.88	0.25	3891.52
2012	CANA	26	57	conch	10	1	12	19.9837	199.837	0.25	799.348
2012	TIMU	1	62.474	no conch	154	90	12	23.4384	3609.51	0.25	14438
2012	TIMU	2	54.4762	no conch	21	4	12	18.3909	386.209	0.25	1544.84
2012	TIMU	3	67.4151	no conch	106	44	12	26.5567	2815.01	0.25	11260
2012	TIMU	4	48.7762	no conch	143	97	12	14.7937	2115.5	0.25	8461.98
2012	TIMU	5	58.5593	no conch	59	6	12	20.9678	1237.1	0.25	4948.4
2012	TIMU	6	65.0506	no conch	79	13	12	25.0645	1980.09	0.25	7920.37
2012	TIMU	7	80.2679	no conch	56	5	12	34.668	1941.41	0.25	7765.64
2012	TIMU	8	62.162	no conch	143	32	12	23.2414	3323.52	0.25	13294.1
2012	TIMU	9	78.2759	no conch	30	7	12	33.4109	1002.33	0.25	4009.31
2012	TIMU	10	72.55	no conch	40	2	12	29.7973	1191.89	0.25	4767.57
2012	TIMU	11	93.902	no conch	51	0	0	43.2725	2206.9	0.25	8827.6
2012	TIMU	12	67	no conch	96	8	12	26.2947	2524.29	0.25	10097.2
2012	TIMU	13	82.7176	no conch	86	15	12	36.2141	3114.41	0.25	12457.7
2012	TIMU	14	56.3659	no conch	41	8	12	19.5835	802.923	0.25	3211.69
2012	TIMU	15	60.8824	no conch	85	14	12	22.4339	1906.88	0.25	7627.51
2012	TIMU	16	50.96	no conch	100	26	12	16.1719	1617.19	0.25	6468.74
2012	TIMU	17	52.36	no conch	75	34	12	17.0554	1279.15	0.25	5116.62
2012	TIMU	18	44.7982	no conch	109	45	12	12.2831	1338.86	0.25	5355.44
2012	TIMU	19	49.3833	no conch	60	28	12	15.1768	910.609	0.25	3642.44
2012	TIMU	20	42.7381	no conch	43	17	12	10.983	472.27	0.25	1889.08
2012	TIMU	21	47.9155	no conch	71	48	12	14.2505	1011.78	0.25	4047.13
2012	TIMU	22	42.2778	no conch	18	34	12	10.6925	192.465	0.25	769.86
2012	TIMU	23	44.7604	no conch	97	35	12	12.2593	1189.15	0.25	4756.61
2012	TIMU	24	44.5854	no conch	82	25	12	12.1488	996.204	0.25	3984.81
2012	TIMU	25	53.75	no conch	4	2	12	17.9326	71.7305	0.25	286.922
